# Supplementary material for: Synthesis and Preclinical Evaluation of Novel 68Ga-Labeled (R)-Pyrrolidin-2-yl-boronic Acid-Based PET Tracers for Fibroblast Activation Protein-Targeted Cancer Imaging
Source: Pharmaceuticals (Basel). 2023 May 28;16(6):798. doi: 10.3390/ph16060798 (PMC10303363; doi:10.3390/ph16060798)
Supplement: Supplementary file 1 [file pharmaceuticals-16-00798-s001.zip]

Archive with 1 entries (1 files):
- pharmaceuticals-2405921-supplementary.pdf
